# Supplementary material for: Characterization of Circulating T Cell Receptor Repertoire Provides Information about Clinical Outcome after PD-1 Blockade in Advanced Non-Small Cell Lung Cancer Patients
Source: Cancers (Basel). 2021 Jun 12;13(12):2950. doi: 10.3390/cancers13122950 (PMC8231221; doi:10.3390/cancers13122950)
Supplement: Supplementary file 1 [file cancers-13-02950-s001.zip]

Archive with 2 entries (2 files):
- cancers-1210306-suppl.pdf
- Supplementary tables.xlsx
